# Supplementary material for: Clades of Photosynthetic Bacteria Belonging to the Genus Rhodopseudomonas Show Marked Diversity in Light-Harvesting Antenna Complex Gene Composition and Expression
Source: mSystems. 2015 Dec 22;1(1):e00006-15. doi: 10.1128/mSystems.00006-15 (PMC5069747; doi:10.1128/mSystems.00006-15)
Supplement: Table S1 [file sys001160030st1.xlsx]

## Sheet: Sheet1
*All strains shaded in blue do not express LH3 or LH4 complexes
ANI = Average nucleotide identity (expressed as %)
RpKM=reads per kilobase per million uniquely mapped reads
						mean RpKM		Fold change	Doubling time (h)
Strain	ANI value compared to CGA009	ANI value compared to ATCC17001	% identity in 16S RNA sequence to CGA009	Locus number	Product	Low Light (LL)	High Light (HL)	LL:HL	High light	Low light
CGA009	100	93.2	100	RPA1492	LH2 E alpha	1979.55	2716.47	0.728721	6.4	10.7
				RPA1491	LH2 E beta	5098.53	7689.3	0.663068
				RPA2653	LH2 A alpha	25162.5	32708.1	0.769307
				RPA2654	LH2 A beta	190388	353668	0.538324
				RPA4292	LH2 B alpha	2281.04	4698.4	0.485493
				RPA4291	LH2 B beta	5802.52	8798.91	0.659459
				RPA3009	LH3 beta	130470	4867.68	26.8034
				RPA3012	LH4 alpha	41633	1429	29.1344
				RPA3013	LH4 beta	253363	8706	29.1021
				RPA1526	LH1 alpha	70400.5	46921.1	1.5004
				RPA1525	LH1 beta	158251	105313	1.50268
TIE-1	97.97	93.15	100	Rpal_1679	LH2 E alpha	4785.54	5839.86	0.819461	6	8.6
				Rpal_1678	LH2 E beta	17094.5	14835	1.15231
				Rpal_2926	LH2 A alpha	32667	34933.3	0.935126
				Rpal_2927	LH2 A beta	459307	334946	1.37129
				Rpal_4771	LH2 B alpha	9191.47	4579.04	2.00729
				Rpal_4770	LH2 B beta	11176.7	6637.09	1.68398
				Rpal_3419	LH3 alpha	3660.65	61.88	59.1572
				Rpal_3418	LH3 beta	58016.5	841.5	68.9441
				Rpal_3421	LH4 alpha	25837.8	298.38	86.5934
				Rpal_3422	LH4 beta	148379	1688.29	87.887
				Rpal_1715	LH1 alpha	109677	69398.4	1.5804
				Rpal_1714	LH1 beta	216069	115496	1.8708
DX-1	89.95	90.21	99.4	Rpdx1_2855	LH2 A alpha	57994.1	27403.3	2.11631	8.3	14.4
				Rpdx1_2854	LH2 A beta	387942	242657	1.59872
				Rpdx1_4029	LH2 E alpha	14511.9	13955.3	1.03989
				Rpdx1_4030	LH2 E beta	10096	9464.45	1.06673
				Rpdx1_4507	LH2 B alpha	87006	53112.2	1.63815
				Rpdx1_4506	LH2 B beta	12616.3	10528.6	1.19828
				Rpdx1_3993	LH1 alpha	109051	72822.2	1.49749
				Rpdx1_3994	LH1 beta	742544	330871	2.24421
BisA53	80.61	80.77	97.8	RPE_0326	LH2' alpha	1956.94	917.38	2.13318	N/A	N/A
				RPE_0325	LH2' beta	28355.2	8612.69	3.29225
				RPE_1293	LH2 E alpha	5363.01	4809.28	1.11514
				RPE_1292	LH2 E beta	1528.63	1176.25	1.29958
				RPE_2420	LH2 B alpha	324.955	413.705	0.785475
				RPE_2713	LH2 E alpha	5866.2	5833.05	1.00568
				RPE_2714	LH2 E beta	6778.08	6119.16	1.10768
				RPE_2831	LH2 E alpha	309.565	228.32	1.35584
				RPE_2832	LH2 E beta	3078.09	1711.65	1.79832
				RPE_4547	LH2 E alpha	1696.94	1898.61	0.893785
				RPE_4548	LH2 E beta	765.22	1074.4	0.712227
				RPE_0626	LH3 alpha	10153.8	2047.83	4.95834
				RPE_0627	LH3 beta	93310.5	20633.8	4.52221
				RPE_0628	LH3 alpha	8137.23	1928.13	4.22027
				RPE_0629	LH3 beta	21634.5	4352.02	4.97113
				RPE_1332	LH1 alpha	39251.4	27517.1	1.42644
				RPE_1331	LH1 beta	18498.3	11681.7	1.58353
BisB5	83.72	83.89	97.5	RPD_2609	LH2 A alpha	37009.1	24857.3	1.48886	7.3	11.1
				RPD_2610	LH2 A beta	259416	167726	1.54666
				RPD_3786	LH2 E alpha	43884.5	32293.6	1.35892
				RPD_3787	LH2 E beta	8742.39	5874.62	1.48816
				RPD_3891	LH2 B alpha	9223.18	6351.8	1.45206
				RPD_3890	LH2 B beta	28917.8	19722.9	1.4662
				RPD_2392	LH4 alpha	4219.7	73.89	57.1079
				RPD_2391	LH4 beta	4046.09	50.6	79.9623
				RPD_2399	LH4 alpha	17132.9	411.645	41.6207
				RPD_2400	LH4 beta	4768.73	94.135	50.6585
				RPD_3751	LH1 alpha	99822.3	71498.4	1.39615
				RPD_3752	LH1 beta	126500	84689.9	1.49369
BisB18	80.74	80.59	97.3	RPC_0220	LH2 B alpha	3646.8	1780.43	2.04827	9.3	11.8
				RPC_0219	LH2 B beta	16330.1	7086.44	2.30441
				RPC_1239	LH2 A alpha	169733	65948.1	2.57374
				RPC_1238	LH2 A beta	100728	39629.3	2.54175
				RPC_3784	LH3 alpha	67.27	18.09	3.71863
				RPC_3783	LH3 beta	119.385	51.895	2.30051
				RPC_3788	LH3 alpha	2534.14	1435.58	1.76523
				RPC_3789	LH3 beta	922.73	553.345	1.66755
				RPC_1298	LH1 alpha	125908	68097.4	1.84894
				RPC_1297	LH1 beta	33483.6	20102	1.66568
0001L	99.99	93.22	100	RP0001L_01126	LH2 A alpha	27112.8	21856	1.24052	6.3	9.1
				RP0001L_01127	LH2 A beta	542035	381204	1.4219
				RP0001L_01620	LH2 B alpha	7260.33	5049.67	1.43778
				RP0001L_01619	LH2 B beta	13136.5	9700.58	1.3542
				RP0001L_02226	LH2 E alpha	8821	10461	0.843227
				RP0001L_02227	LH2 E beta	17545.4	19263.7	0.910802
				RP0001L_01963	LH4 alpha	8407	426	19.7347
				RP0001L_01962	LH4 beta	134105	5098.15	26.3047
				RP0001L_01965	LH3 beta	80127.8	4018.81	19.9382
				RP0001L_04696	LH1 alpha	107469	75184.7	1.42939
				RP0001L_04697	LH1 beta	332917	229869	1.44829
1a1	97.87	93.14	100	RP1a1_03083	LH2 E alpha	7676.99	2595.26	2.95808	5.1	8.6
				RP1a1_03082	LH2 E beta	14221.7	4539.11	3.13316
				RP1a1_04929	LH2 B alpha	10285	4396	2.33963
				RP1a1_04928	LH2 B beta	13403.5	5311.35	2.52355
				RP1a1_05368	LH2 A alpha	28801.6	25664.2	1.12225
				RP1a1_05369	LH2 A beta	478118	468255	1.02106
				RP1a1_02407	LH4 alpha	14266	16	891.625
				RP1a1_02406	LH4 beta	151009	135.37	1115.53
				RP1a1_02409	LH3 alpha	14891.2	16.18	920.345
				RP1a1_02410	LH3 beta	43293.2	68.77	629.536
				RP1a1_03757	LH1 alpha	108443	54956.5	1.97324
				RP1a1_03756	LH1 beta	247749	132382	1.87147
AP1	97.9	93.16	100	RPAP1_02839	LH2 E alpha	8921	5978	1.49231	5.8	7.6
				RPAP1_02840	LH2 E beta	19765.5	13463.9	1.46804
				RPAP1_02862	LH2 B alpha	13794	6877	2.00582
				RPAP1_02863	LH2 B beta	21748.1	13130.8	1.65627
				RPAP1_04010	LH2 A alpha	42981.4	33333.8	1.28942
				RPAP1_04011	LH2 A beta	771138	544327	1.41668
				RPAP1_00933	LH3 alpha	864.16	28.31	30.5249
				RPAP1_00932	LH3 beta	18695.8	506.11	36.9401
				RPAP1_00935	LH4 alpha	7048	204	34.549
				RPAP1_00936	LH4 beta	35346.7	1057.74	33.4172
				RPAP1_04765	LH1 alpha	129391	83110.5	1.55685
				RPAP1_04766	LH1 beta	344192	224305	1.53448
ATCC17007	99.99	93.21	100	RPATCC17007_01364	LH2 A alpha	22168.5	17447	1.27061	6.9	14.2
				RPATCC17007_01363	LH2 A beta	592799	451091	1.31414
				RPATCC17007_04212	LH2 B alpha	6492	6200	1.0471
				RPATCC17007_04211	LH2 B beta	9376.66	8897.58	1.05384
				RPATCC17007_04957	LH2 E alpha	6142	4085	1.50355
				RPATCC17007_04956	LH2 E beta	12480.5	7962.93	1.56732
				RPATCC17007_01891	LH3 beta	51856.5	2345.09	22.1128
				RPATCC17007_01893	LH4 alpha	15860	378	41.9577
				RPATCC17007_01894	LH4 beta	90346.6	2054.9	43.9664
				RPATCC17007_04919	LH1 alpha	70155.3	47295.5	1.48334
				RPATCC17007_04920	LH1 beta	238409	156720	1.52124
BIS3	97.07	93.45	100	RPBIS3_00803	LH2 B alpha	12952	11559	1.12051	8.8	13.4
				RPBIS3_00804	LH2 B beta	8077.34	6231.63	1.29618
				RPBIS3_01903	LH2 A alpha	11958.2	5645.76	2.11809
				RPBIS3_01902	LH2 A beta	296202	134737	2.19837
				RPBIS3_04931	LH2 E alpha	4061	2107	1.92738
				RPBIS3_04930	LH2 E beta	8723.85	3972.98	2.1958
				RPBIS3_02451	LH4 alpha	30	20	1.5
				RPBIS3_02450	LH4 beta	302.91	208.96	1.44961
				RPBIS3_02453	LH3 alpha	136.89	56.25	2.4336
				RPBIS3_02454	LH3 beta	360.29	154.16	2.33712
				RPBIS3_04970	LH1 alpha	140530	66482.9	2.11377
				RPBIS3_04969	LH1 beta	289553	145638	1.98817
CEA001	99.99	93.24	100	RPCEA001_02648	LH2 A alpha	23468.8	25484.6	0.920904	7.4	9.6
				RPCEA001_02647	LH2 A beta	524821	326903	1.60543
				RPCEA001_03825	LH2 B beta	20792.1	18728.6	1.11018
				RPCEA001_03330	LH2 E alpha	8885	7915	1.12255
				RPCEA001_03329	LH2 E beta	12292.5	9736.81	1.26248
				RPCEA001_02378	LH4 alpha	13091	780	16.7833
				RPCEA001_02377	LH4 beta	147943	7625.8	19.4004
				RPCEA001_02380	LH3 beta	79913.5	4820.07	16.5793
				RPCEA001_01215	LH1 alpha	129600	70115.9	1.84836
				RPCEA001_01214	LH1 beta	282352	128022	2.2055
DCP3	97.98	93.19	99.9	RPDCP3_01700	LH2 E alpha	7492	4007	1.86973	5.7	8.8
				RPDCP3_01701	LH2 E beta	28242.7	14413.4	1.95948
				RPDCP3_04103	LH2 B alpha	10599	4850	2.18536
				RPDCP3_04102	LH2 B beta	15991.8	7769.79	2.0582
				RPDCP3_05647	LH2 A alpha	73805.7	40250.8	1.83364
				RPDCP3_05648	LH2 A beta	1.09008e+06	604394	1.8036
				RPDCP3_01239	LH4 alpha	9	4	2.25
				RPDCP3_01238	LH4 beta	140.27	81.38	1.72364
				RPDCP3_01241	LH3 alpha	28.34	14.62	1.93844
				RPDCP3_01242	LH3 beta	89.84	63.24	1.42062
				RPDCP3_00491	LH1 alpha	91418.1	53363.6	1.71312
				RPDCP3_00490	LH1 beta	183623	110685	1.65897
DSM126	99.19	93.23	100	RPDSM126_01000	LH2 E alpha	5834	3318	1.75829	5.6	7.6
				RPDSM126_01001	LH2 E beta	17885.6	11333	1.57819
				RPDSM126_02738	LH2 B alpha	11292	4825	2.34031
				RPDSM126_02737	LH2 B beta	14517.5	8115.09	1.78896
				RPDSM126_04273	LH2 A alpha	39055.5	25950.7	1.50499
				RPDSM126_04274	LH2 A beta	638746	392171	1.62874
				RPDSM126_04355	LH3 alpha	2449.39	14.52	168.691
				RPDSM126_04354	LH3 beta	49912.6	227.17	219.715
				RPDSM126_04357	LH4 alpha	12426	51	243.647
				RPDSM126_04358	LH4 beta	89176.4	302.42	294.876
				RPDSM126_01731	LH1 alpha	113854	56285	2.02281
				RPDSM126_01732	LH1 beta	312644	147131	2.12493
DSM8283	97.7	93.32	100	RPDSM8283_00942	LH2 B alpha	12027	6514	1.84633	6.8	8.8
				RPDSM8283_00943	LH2 B beta	16638.8	9779.83	1.70134
				RPDSM8283_02671	LH2 A alpha	88402	62770.2	1.40834
				RPDSM8283_02672	LH2 A beta	674355	460531	1.4643
				RPDSM8283_04915	LH2 E alpha	7290	4932	1.4781
				RPDSM8283_04916	LH2 E beta	16305.9	9780.17	1.66724
				RPDSM8283_04169	LH1 alpha	155089	74589.4	2.07924
				RPDSM8283_04168	LH1 beta	275458	134985	2.04066
KD1	97.87	93.16	99.9	RPKD1_03169	LH2 E alpha	4908	3349	1.46551	5.5	9.3
				RPKD1_03168	LH2 E beta	17523.5	10706.4	1.63673
				RPKD1_04590	LH2 B alpha	9343	7132	1.31001
				RPKD1_04591	LH2 B beta	16169.2	12901.4	1.25329
				RPKD1_05280	LH2 A alpha	25412.9	17456.4	1.45579
				RPKD1_05279	LH2 A beta	510122	320543	1.59143
				RPKD1_02657	LH4 alpha	6772	17	398.353
				RPKD1_02656	LH4 beta	93689.8	180.44	519.23
				RPKD1_02659	LH3 alpha	13756.3	25.61	537.145
				RPKD1_02660	LH3 beta	38836.5	111.59	348.028
				RPKD1_03206	LH1 alpha	105712	49561.7	2.13294
				RPKD1_03205	LH1 beta	210294	101510	2.07166
NCIB8288	99.18	93.21	99.8	RPNCIB8288_02908	LH2 E alpha	3838	2656	1.44503	6.2	8.2
				RPNCIB8288_02907	LH2 E beta	14645.5	10250.7	1.42873
				RPNCIB8288_03583	LH2 B alpha	12682	5968	2.125
				RPNCIB8288_03584	LH2 B beta	19677.9	12616.4	1.55971
				RPNCIB8288_04483	LH2 A alpha	43409.2	26484.6	1.63904
				RPNCIB8288_04484	LH2 A beta	636799	383386	1.66099
				RPNCIB8288_00488	LH4 alpha	5631	22	255.955
				RPNCIB8288_00487	LH4 beta	67426.2	234.62	287.385
				RPNCIB8288_00490	LH3 alpha	17643.5	64.29	274.436
				RPNCIB8288_00491	LH3 beta	44775.6	232.11	192.907
				RPNCIB8288_01714	LH1 alpha	97660.2	45499.4	2.14641
				RPNCIB8288_01715	LH1 beta	260564	121857	2.13827
RCH350	97.36	93.43	99.9	RPRCH350_02484	LH2 B alpha	6209	6912	0.898293	6.2	9.2
				RPRCH350_02483	LH2 B beta	9618.72	8595.59	1.11903
				RPRCH350_03336	LH2 E alpha	3379	3184	1.06124
				RPRCH350_03335	LH2 E beta	11564.3	9656.91	1.19751
				RPRCH350_04183	LH2 A alpha	33795.4	29153.8	1.15921
				RPRCH350_04184	LH2 A beta	456109	389706	1.17039
				RPRCH350_01168	LH3 alpha	2331.27	35.71	65.2834
				RPRCH350_01167	LH3 beta	46152.9	480.4	96.0719
				RPRCH350_01170	LH4 alpha	15249	151	100.987
				RPRCH350_01171	LH4 beta	102733	942.28	109.026
				RPRCH350_02245	LH1 alpha	97751.4	52436.5	1.86419
				RPRCH350_02246	LH1 beta	263735	132373	1.99236
RCH500	97.83	93.18	100	RPRCH500_01954	LH2 B alpha	7434	6447	1.15309	5.9	7.8
				RPRCH500_01953	LH2 B beta	13004.3	10729.2	1.21204
				RPRCH500_03820	LH2 E alpha	4609	2852	1.61606
				RPRCH500_03821	LH2 E beta	23566.5	15991.6	1.47368
				RPRCH500_03458	LH2 A alpha	23320.2	18950.3	1.2306
				RPRCH500_03457	LH2 A beta	551719	375352	1.46987
				RPRCH500_01031	LH3 alpha	1583.95	47.39	33.4237
				RPRCH500_01030	LH3 beta	23950	431.15	55.5492
				RPRCH500_01033	LH4 alpha	8440	175	48.2286
				RPRCH500_01034	LH4 beta	58383.6	1208.44	48.3132
				RPRCH500_03745	LH1 alpha	89026.4	48812.8	1.82383
				RPRCH500_03746	LH1 beta	242538	124470	1.94856
RSP24	97.82	93.21	100	RPRSP24_01948	LH2 B alpha	5532	4797	1.15322	5.4	8.4
				RPRSP24_01947	LH2 B beta	8457.75	7683.81	1.10072
				RPRSP24_02423	LH2 E alpha	7657	6497	1.17854
				RPRSP24_02424	LH2 E beta	13649.3	10545.5	1.29433
				RPRSP24_03644	LH2 A alpha	22597	25514.6	0.88565
				RPRSP24_03643	LH2 A beta	478771	470787	1.01696
				RPRSP24_03350	LH4 alpha	12903	61	211.525
				RPRSP24_03349	LH4 beta	160313	645.15	248.489
				RPRSP24_03352	LH3 alpha	18123.5	80.41	225.388
				RPRSP24_03353	LH3 beta	43425.7	185.1	234.606
				RPRSP24_03393	LH1 alpha	112734	83861.9	1.34428
				RPRSP24_03392	LH1 beta	280510	199116	1.40878
